# Supplementary material for: Hyponatremia and Cancer: From Bedside to Benchside
Source: Cancers (Basel). 2023 Feb 13;15(4):1197. doi: 10.3390/cancers15041197 (PMC9953859; doi:10.3390/cancers15041197)
Supplement: Supplementary file 1 [file cancers-15-01197-s001.zip]

Archive with 1 entries (1 files):
- cancers-2162923-supplementary.pdf
